# Supplementary material for: Use of Drugs With Risk of Heart Rate-Related Problems is Common in Norwegian Dementia Patients Treated With Acetylcholinesterase Inhibitors: A Prevalence Study Based on the Norwegian Prescription Database
Source: Front Pharmacol. 2022 Feb 22;12:791578. doi: 10.3389/fphar.2021.791578 (PMC8902444; doi:10.3389/fphar.2021.791578)
Supplement: Supplementary file 1 [file DataSheet1.zip]

Archive with 2 entries (2 files):
- Supplementary Materials/Supplementary file 1.DOCX
- Supplementary Materials/Supplementary table 2.XLSX
