# Supplementary material for: Use of Drugs With Risk of Heart Rate-Related Problems is Common in Norwegian Dementia Patients Treated With Acetylcholinesterase Inhibitors: A Prevalence Study Based on the Norwegian Prescription Database
Source: Front Pharmacol. 2022 Feb 22;12:791578. doi: 10.3389/fphar.2021.791578 (PMC8902444; doi:10.3389/fphar.2021.791578)
Supplement: Supplementary file 1 [file DataSheet1.zip › Supplementary Materials/Supplementary table 2.XLSX]

## Sheet: Sheet 1
Supplementary Table S2.
Numbers behind Figures 1-7.
Where Nusers<5 in at least one of the two age groups, actual numbers are replaced by -9
For the general population Nusers is the ageadjusted number of users
						Fig 1	Fig 2	Fig 3	Fig 4	Fig 5	Fig 6	Fig 7
age	gender	population	yrsAfter	N.in.pop	what	Haloperidol	(Es)citalopram	Verapamil	Betablockers	Dig(it)oxin	Vera+Cita	Beta+Cita
37-80	Men	AChEI	-4	2909	Nusers	-9	131	41	770	65	-9	36
37-80	Men	AChEI	-4	2909	CIlow95	-9	3.808	1.041	24.898	1.757	-9	0.895
37-80	Men	AChEI	-4	2909	%users	-9	4.503	1.409	26.47	2.234	-9	1.238
37-80	Men	AChEI	-4	2909	CIupp95	-9	5.319	1.906	28.103	2.838	-9	1.708
37-80	Men	AChEI	-3	2909	Nusers	-9	161	40	791	66	-9	40
37-80	Men	AChEI	-3	2909	CIlow95	-9	4.761	1.011	25.605	1.787	-9	1.011
37-80	Men	AChEI	-3	2909	%users	-9	5.535	1.375	27.191	2.269	-9	1.375
37-80	Men	AChEI	-3	2909	CIupp95	-9	6.426	1.867	28.838	2.876	-9	1.867
37-80	Men	AChEI	-2	2909	Nusers	9	200	43	794	72	-9	52
37-80	Men	AChEI	-2	2909	CIlow95	0.163	6.011	1.099	25.707	1.97	-9	1.366
37-80	Men	AChEI	-2	2909	%users	0.309	6.875	1.478	27.295	2.475	-9	1.788
37-80	Men	AChEI	-2	2909	CIupp95	0.587	7.853	1.985	28.943	3.105	-9	2.336
37-80	Men	AChEI	-1	2909	Nusers	29	322	39	838	86	-9	81
37-80	Men	AChEI	-1	2909	CIlow95	0.695	9.98	0.982	27.19	2.4	-9	2.246
37-80	Men	AChEI	-1	2909	%users	0.997	11.069	1.341	28.807	2.956	-9	2.784
37-80	Men	AChEI	-1	2909	CIupp95	1.428	12.261	1.827	30.48	3.637	-9	3.447
37-80	Men	AChEI	1	2909	Nusers	36	395	33	838	84	-9	111
37-80	Men	AChEI	1	2909	CIlow95	0.895	12.382	0.809	27.19	2.338	-9	3.178
37-80	Men	AChEI	1	2909	%users	1.238	13.579	1.134	28.807	2.888	-9	3.816
37-80	Men	AChEI	1	2909	CIupp95	1.708	14.872	1.589	30.48	3.561	-9	4.575
37-80	Men	AChEI	2	2909	Nusers	42	447	29	813	82	8	121
37-80	Men	AChEI	2	2909	CIlow95	1.07	14.101	0.695	26.347	2.277	0.139	3.492
37-80	Men	AChEI	2	2909	%users	1.444	15.366	0.997	27.948	2.819	0.275	4.16
37-80	Men	AChEI	2	2909	CIupp95	1.946	16.722	1.428	29.607	3.485	0.542	4.948
37-80	Men	Gen.pop	-4	1225610	Nusers	2823	32104	17162	322093	27397	636	10984
37-80	Men	Gen.pop	-4	1225610	CIlow95	0.222	2.591	1.38	26.202	2.209	0.048	0.88
37-80	Men	Gen.pop	-4	1225610	%users	0.23	2.619	1.4	26.28	2.235	0.052	0.896
37-80	Men	Gen.pop	-4	1225610	CIupp95	0.239	2.648	1.421	26.358	2.262	0.056	0.913
37-80	Men	Gen.pop	-3	1223060	Nusers	2951	33798	16985	338343	28797	652	11886
37-80	Men	Gen.pop	-3	1223060	CIlow95	0.233	2.734	1.368	27.584	2.328	0.049	0.955
37-80	Men	Gen.pop	-3	1223060	%users	0.241	2.763	1.389	27.664	2.355	0.053	0.972
37-80	Men	Gen.pop	-3	1223060	CIupp95	0.25	2.793	1.41	27.743	2.382	0.058	0.989
37-80	Men	Gen.pop	-2	1220356	Nusers	3073	35552	16695	353299	30046	657	12876
37-80	Men	Gen.pop	-2	1220356	CIlow95	0.243	2.884	1.348	28.87	2.435	0.05	1.037
37-80	Men	Gen.pop	-2	1220356	%users	0.252	2.913	1.368	28.951	2.462	0.054	1.055
37-80	Men	Gen.pop	-2	1220356	CIupp95	0.261	2.943	1.389	29.031	2.49	0.058	1.073
37-80	Men	Gen.pop	-1	1217541	Nusers	3235	36895	16349	366644	30566	660	13742
37-80	Men	Gen.pop	-1	1217541	CIlow95	0.257	3	1.322	30.032	2.483	0.05	1.11
37-80	Men	Gen.pop	-1	1217541	%users	0.266	3.03	1.343	30.113	2.51	0.054	1.129
37-80	Men	Gen.pop	-1	1217541	CIupp95	0.275	3.061	1.363	30.195	2.538	0.059	1.148
37-80	Men	Gen.pop	1	1213968	Nusers	3354	37702	15874	378838	30341	645	14212
37-80	Men	Gen.pop	1	1213968	CIlow95	0.267	3.075	1.288	31.124	2.472	0.049	1.152
37-80	Men	Gen.pop	1	1213968	%users	0.276	3.106	1.308	31.207	2.499	0.053	1.171
37-80	Men	Gen.pop	1	1213968	CIupp95	0.286	3.137	1.328	31.289	2.527	0.057	1.19
37-80	Men	Gen.pop	2	1208702	Nusers	3446	38308	15294	388716	29547	616	14605
37-80	Men	Gen.pop	2	1208702	CIlow95	0.276	3.138	1.246	32.077	2.417	0.047	1.189
37-80	Men	Gen.pop	2	1208702	%users	0.285	3.169	1.265	32.16	2.445	0.051	1.208
37-80	Men	Gen.pop	2	1208702	CIupp95	0.295	3.201	1.285	32.243	2.472	0.055	1.228
37-80	Women	AChEI	-4	4252	Nusers	8	352	56	903	52	5	81
37-80	Women	AChEI	-4	4252	CIlow95	0.095	7.487	1.016	20.034	0.934	0.05	1.535
37-80	Women	AChEI	-4	4252	%users	0.188	8.278	1.317	21.237	1.223	0.118	1.905
37-80	Women	AChEI	-4	4252	CIupp95	0.371	9.145	1.706	22.492	1.6	0.275	2.361
37-80	Women	AChEI	-3	4252	Nusers	8	436	57	930	55	8	105
37-80	Women	AChEI	-3	4252	CIlow95	0.095	9.378	1.036	20.655	0.995	0.095	2.044
37-80	Women	AChEI	-3	4252	%users	0.188	10.254	1.341	21.872	1.294	0.188	2.469
37-80	Women	AChEI	-3	4252	CIupp95	0.371	11.202	1.733	23.14	1.68	0.371	2.981
37-80	Women	AChEI	-2	4252	Nusers	11	546	51	966	62	11	121
37-80	Women	AChEI	-2	4252	CIlow95	0.145	11.869	0.913	21.484	1.139	0.145	2.387
37-80	Women	AChEI	-2	4252	%users	0.259	12.841	1.199	22.719	1.458	0.259	2.846
37-80	Women	AChEI	-2	4252	CIupp95	0.463	13.88	1.573	24.002	1.865	0.463	3.39
37-80	Women	AChEI	-1	4252	Nusers	34	784	48	1030	70	10	195
37-80	Women	AChEI	-1	4252	CIlow95	0.573	17.301	0.853	22.96	1.305	0.128	3.997
37-80	Women	AChEI	-1	4252	%users	0.8	18.438	1.129	24.224	1.646	0.235	4.586
37-80	Women	AChEI	-1	4252	CIupp95	1.115	19.632	1.493	25.535	2.075	0.432	5.257
37-80	Women	AChEI	1	4252	Nusers	55	842	47	1002	69	15	187
37-80	Women	AChEI	1	4252	CIlow95	0.995	18.632	0.832	22.314	1.284	0.214	3.822
37-80	Women	AChEI	1	4252	%users	1.294	19.802	1.105	23.565	1.623	0.353	4.398
37-80	Women	AChEI	1	4252	CIupp95	1.68	21.027	1.467	24.865	2.049	0.581	5.057
37-80	Women	AChEI	2	4252	Nusers	67	891	45	987	69	10	179
37-80	Women	AChEI	2	4252	CIlow95	1.243	19.758	0.792	21.968	1.284	0.128	3.646
37-80	Women	AChEI	2	4252	%users	1.576	20.955	1.058	23.213	1.623	0.235	4.21
37-80	Women	AChEI	2	4252	CIupp95	1.996	22.204	1.413	24.505	2.049	0.432	4.856
37-80	Women	Gen.pop	-4	1210858	Nusers	2610	59807	16565	265531	15153	1183	16214
37-80	Women	Gen.pop	-4	1210858	CIlow95	0.207	4.901	1.348	21.856	1.232	0.092	1.319
37-80	Women	Gen.pop	-4	1210858	%users	0.216	4.939	1.368	21.929	1.251	0.098	1.339
37-80	Women	Gen.pop	-4	1210858	CIupp95	0.224	4.978	1.389	22.003	1.271	0.103	1.36
37-80	Women	Gen.pop	-3	1208883	Nusers	2821	62939	16718	279679	16439	1205	17788
37-80	Women	Gen.pop	-3	1208883	CIlow95	0.225	5.167	1.362	23.06	1.339	0.094	1.45
37-80	Women	Gen.pop	-3	1208883	%users	0.233	5.206	1.383	23.135	1.36	0.1	1.471
37-80	Women	Gen.pop	-3	1208883	CIupp95	0.242	5.246	1.404	23.211	1.381	0.105	1.493
37-80	Women	Gen.pop	-2	1206718	Nusers	2917	66124	16786	292795	17764	1218	19294
37-80	Women	Gen.pop	-2	1206718	CIlow95	0.233	5.439	1.37	24.187	1.451	0.095	1.577
37-80	Women	Gen.pop	-2	1206718	%users	0.242	5.48	1.391	24.264	1.472	0.101	1.599
37-80	Women	Gen.pop	-2	1206718	CIupp95	0.251	5.52	1.412	24.34	1.494	0.107	1.621
37-80	Women	Gen.pop	-1	1204264	Nusers	2991	68847	16761	304639	18882	1224	20640
37-80	Women	Gen.pop	-1	1204264	CIlow95	0.24	5.676	1.371	25.219	1.546	0.096	1.691
37-80	Women	Gen.pop	-1	1204264	%users	0.248	5.717	1.392	25.297	1.568	0.102	1.714
37-80	Women	Gen.pop	-1	1204264	CIupp95	0.257	5.759	1.413	25.374	1.59	0.107	1.737
37-80	Women	Gen.pop	1	1201374	Nusers	3043	70656	16576	315601	19553	1206	21650
37-80	Women	Gen.pop	1	1201374	CIlow95	0.244	5.839	1.359	26.191	1.605	0.095	1.778
37-80	Women	Gen.pop	1	1201374	%users	0.253	5.881	1.38	26.27	1.628	0.1	1.802
37-80	Women	Gen.pop	1	1201374	CIupp95	0.262	5.923	1.401	26.349	1.65	0.106	1.826
37-80	Women	Gen.pop	2	1197770	Nusers	3069	72139	16334	325472	19802	1212	22490
37-80	Women	Gen.pop	2	1197770	CIlow95	0.247	5.98	1.343	27.094	1.631	0.096	1.854
37-80	Women	Gen.pop	2	1197770	%users	0.256	6.023	1.364	27.173	1.653	0.101	1.878
37-80	Women	Gen.pop	2	1197770	CIupp95	0.265	6.066	1.385	27.253	1.676	0.107	1.902
81-88	Men	AChEI	-4	2909	Nusers	-9	44	30	478	63	-9	9
81-88	Men	AChEI	-4	2909	CIlow95	-9	2.239	1.434	30.191	3.366	-9	0.323
81-88	Men	AChEI	-4	2909	%users	-9	2.995	2.042	32.539	4.289	-9	0.613
81-88	Men	AChEI	-4	2909	CIupp95	-9	3.997	2.9	34.978	5.449	-9	1.16
81-88	Men	AChEI	-3	2909	Nusers	-9	65	35	496	73	-9	16
81-88	Men	AChEI	-3	2909	CIlow95	-9	3.487	1.718	31.391	3.971	-9	0.672
81-88	Men	AChEI	-3	2909	%users	-9	4.425	2.383	33.764	4.969	-9	1.089
81-88	Men	AChEI	-3	2909	CIupp95	-9	5.601	3.295	36.222	6.203	-9	1.762
81-88	Men	AChEI	-2	2909	Nusers	5	75	29	513	75	-9	18
81-88	Men	AChEI	-2	2909	CIlow95	0.145	4.092	1.378	32.526	4.092	-9	0.776
81-88	Men	AChEI	-2	2909	%users	0.34	5.106	1.974	34.922	5.106	-9	1.225
81-88	Men	AChEI	-2	2909	CIupp95	0.794	6.353	2.821	37.396	6.353	-9	1.929
81-88	Men	AChEI	-1	2909	Nusers	16	151	26	537	81	-9	55
81-88	Men	AChEI	-1	2909	CIlow95	0.672	8.828	1.211	34.131	4.459	-9	2.888
81-88	Men	AChEI	-1	2909	%users	1.089	10.279	1.77	36.555	5.514	-9	3.744
81-88	Men	AChEI	-1	2909	CIupp95	1.762	11.937	2.581	39.05	6.801	-9	4.842
81-88	Men	AChEI	1	2909	Nusers	15	179	25	534	73	-9	59
81-88	Men	AChEI	1	2909	CIlow95	0.62	10.61	1.155	33.93	3.971	-9	3.126
81-88	Men	AChEI	1	2909	%users	1.021	12.185	1.702	36.351	4.969	-9	4.016
81-88	Men	AChEI	1	2909	CIupp95	1.678	13.957	2.5	38.844	6.203	-9	5.146
81-88	Men	AChEI	2	2909	Nusers	24	187	25	518	77	5	53
81-88	Men	AChEI	2	2909	CIlow95	1.1	11.122	1.155	32.86	4.214	0.145	2.769
81-88	Men	AChEI	2	2909	%users	1.634	12.73	1.702	35.262	5.242	0.34	3.608
81-88	Men	AChEI	2	2909	CIupp95	2.42	14.532	2.5	37.741	6.503	0.794	4.689
81-88	Men	Gen.pop	-4	1225610	Nusers	421	3062	2048	29894	4696	89	1224
81-88	Men	Gen.pop	-4	1225610	CIlow95	0.454	3.506	2.326	35.121	5.415	0.086	1.373
81-88	Men	Gen.pop	-4	1225610	%users	0.5	3.631	2.428	35.442	5.568	0.105	1.451
81-88	Men	Gen.pop	-4	1225610	CIupp95	0.549	3.759	2.534	35.767	5.724	0.13	1.534
81-88	Men	Gen.pop	-3	1223060	Nusers	423	3012	1838	28835	4432	84	1235
81-88	Men	Gen.pop	-3	1223060	CIlow95	0.489	3.694	2.231	36.287	5.47	0.086	1.484
81-88	Men	Gen.pop	-3	1223060	%users	0.537	3.825	2.335	36.623	5.63	0.107	1.569
81-88	Men	Gen.pop	-3	1223060	CIupp95	0.591	3.962	2.442	36.96	5.792	0.132	1.658
81-88	Men	Gen.pop	-2	1220356	Nusers	406	2939	1618	27382	4105	79	1216
81-88	Men	Gen.pop	-2	1220356	CIlow95	0.505	3.885	2.112	37.156	5.458	0.087	1.575
81-88	Men	Gen.pop	-2	1220356	%users	0.556	4.025	2.217	37.506	5.623	0.108	1.665
81-88	Men	Gen.pop	-2	1220356	CIupp95	0.613	4.171	2.326	37.858	5.792	0.135	1.761
81-88	Men	Gen.pop	-1	1217541	Nusers	382	2805	1398	25724	3706	73	1162
81-88	Men	Gen.pop	-1	1217541	CIlow95	0.514	4.025	1.975	37.911	5.345	0.086	1.633
81-88	Men	Gen.pop	-1	1217541	%users	0.569	4.174	2.08	38.278	5.515	0.109	1.73
81-88	Men	Gen.pop	-1	1217541	CIupp95	0.628	4.328	2.191	38.646	5.69	0.137	1.83
81-88	Men	Gen.pop	1	1213968	Nusers	348	2616	1191	23822	3221	66	1087
81-88	Men	Gen.pop	1	1213968	CIlow95	0.511	4.108	1.835	38.452	5.078	0.085	1.671
81-88	Men	Gen.pop	1	1213968	%users	0.567	4.265	1.942	38.837	5.252	0.108	1.772
81-88	Men	Gen.pop	1	1213968	CIupp95	0.63	4.428	2.054	39.224	5.431	0.137	1.88
81-88	Men	Gen.pop	2	1208702	Nusers	314	2387	993	21822	2704	55	1000
81-88	Men	Gen.pop	2	1208702	CIlow95	0.507	4.135	1.682	38.908	4.695	0.076	1.694
81-88	Men	Gen.pop	2	1208702	%users	0.566	4.301	1.788	39.314	4.872	0.099	1.802
81-88	Men	Gen.pop	2	1208702	CIupp95	0.632	4.472	1.903	39.721	5.054	0.129	1.916
81-88	Women	AChEI	-4	4252	Nusers	6	231	61	924	74	6	77
81-88	Women	AChEI	-4	4252	CIlow95	0.088	6.507	1.518	27.913	1.885	0.088	1.97
81-88	Women	AChEI	-4	4252	%users	0.191	7.371	1.946	29.483	2.361	0.191	2.457
81-88	Women	AChEI	-4	4252	CIupp95	0.417	8.339	2.492	31.104	2.954	0.417	3.06
81-88	Women	AChEI	-3	4252	Nusers	7	259	67	969	85	9	88
81-88	Women	AChEI	-3	4252	CIlow95	0.108	7.351	1.687	29.325	2.199	0.151	2.285
81-88	Women	AChEI	-3	4252	%users	0.223	8.264	2.138	30.919	2.712	0.287	2.808
81-88	Women	AChEI	-3	4252	CIupp95	0.46	9.28	2.706	32.56	3.341	0.545	3.447
81-88	Women	AChEI	-2	4252	Nusers	9	333	64	1008	92	7	114
81-88	Women	AChEI	-2	4252	CIlow95	0.151	9.594	1.602	30.551	2.4	0.108	3.037
81-88	Women	AChEI	-2	4252	%users	0.287	10.625	2.042	32.163	2.936	0.223	3.638
81-88	Women	AChEI	-2	4252	CIupp95	0.545	11.753	2.599	33.82	3.587	0.46	4.352
81-88	Women	AChEI	-1	4252	Nusers	40	470	58	1053	116	15	153
81-88	Women	AChEI	-1	4252	CIlow95	0.939	13.79	1.434	31.967	3.095	0.29	4.181
81-88	Women	AChEI	-1	4252	%users	1.276	14.997	1.851	33.599	3.701	0.479	4.882
81-88	Women	AChEI	-1	4252	CIupp95	1.733	16.29	2.385	35.272	4.421	0.788	5.693
81-88	Women	AChEI	1	4252	Nusers	50	539	58	1046	113	14	172
81-88	Women	AChEI	1	4252	CIlow95	1.212	15.918	1.434	31.746	3.008	0.266	4.744
81-88	Women	AChEI	1	4252	%users	1.595	17.198	1.851	33.376	3.606	0.447	5.488
81-88	Women	AChEI	1	4252	CIupp95	2.097	18.56	2.385	35.046	4.317	0.748	6.341
81-88	Women	AChEI	2	4252	Nusers	45	577	58	997	113	15	181
81-88	Women	AChEI	2	4252	CIlow95	1.075	17.093	1.434	30.205	3.008	0.29	5.011
81-88	Women	AChEI	2	4252	%users	1.436	18.411	1.851	31.812	3.606	0.479	5.775
81-88	Women	AChEI	2	4252	CIupp95	1.916	19.806	2.385	33.464	4.317	0.788	6.648
81-88	Women	Gen.pop	-4	1210858	Nusers	567	7482	3184	38196	5048	241	2619
81-88	Women	Gen.pop	-4	1210858	CIlow95	0.433	6.063	2.548	31.376	4.07	0.176	2.089
81-88	Women	Gen.pop	-4	1210858	%users	0.469	6.198	2.637	31.637	4.181	0.2	2.169
81-88	Women	Gen.pop	-4	1210858	CIupp95	0.51	6.335	2.729	31.9	4.296	0.226	2.253
81-88	Women	Gen.pop	-3	1208883	Nusers	572	7562	2967	37933	5061	234	2706
81-88	Women	Gen.pop	-3	1208883	CIlow95	0.456	6.402	2.478	32.553	4.263	0.178	2.256
81-88	Women	Gen.pop	-3	1208883	%users	0.495	6.544	2.568	32.823	4.379	0.202	2.342
81-88	Women	Gen.pop	-3	1208883	CIupp95	0.537	6.687	2.66	33.095	4.499	0.23	2.43
81-88	Women	Gen.pop	-2	1206718	Nusers	564	7564	2722	37215	4982	220	2797
81-88	Women	Gen.pop	-2	1206718	CIlow95	0.472	6.726	2.383	33.539	4.406	0.175	2.45
81-88	Women	Gen.pop	-2	1206718	%users	0.513	6.874	2.473	33.818	4.527	0.2	2.541
81-88	Women	Gen.pop	-2	1206718	CIupp95	0.556	7.025	2.567	34.098	4.652	0.228	2.636
81-88	Women	Gen.pop	-1	1204264	Nusers	545	7417	2470	36092	4775	204	2821
81-88	Women	Gen.pop	-1	1204264	CIlow95	0.481	6.969	2.282	34.375	4.461	0.171	2.612
81-88	Women	Gen.pop	-1	1204264	%users	0.524	7.123	2.372	34.663	4.586	0.196	2.709
81-88	Women	Gen.pop	-1	1204264	CIupp95	0.569	7.281	2.466	34.954	4.715	0.225	2.81
81-88	Women	Gen.pop	1	1201374	Nusers	525	7125	2219	34558	4410	187	2774
81-88	Women	Gen.pop	1	1201374	CIlow95	0.493	7.12	2.176	35.018	4.379	0.166	2.733
81-88	Women	Gen.pop	1	1201374	%users	0.536	7.282	2.268	35.317	4.507	0.191	2.835
81-88	Women	Gen.pop	1	1201374	CIupp95	0.584	7.446	2.363	35.617	4.639	0.22	2.941
81-88	Women	Gen.pop	2	1197770	Nusers	497	6700	1956	32689	3969	167	2642
81-88	Women	Gen.pop	2	1197770	CIlow95	0.499	7.172	2.051	35.497	4.217	0.157	2.787
81-88	Women	Gen.pop	2	1197770	%users	0.544	7.339	2.143	35.807	4.348	0.183	2.894
81-88	Women	Gen.pop	2	1197770	CIupp95	0.594	7.51	2.239	36.119	4.482	0.213	3.005
37-88	Men	AChEI	-4	2909	Nusers	7	175	71	1248	128	-9	45
37-88	Men	AChEI	-4	2909	CIlow95	0.077	3.456	1.288	27.188	2.464	-9	0.769
37-88	Men	AChEI	-4	2909	%users	0.16	3.997	1.622	28.506	2.924	-9	1.028
37-88	Men	AChEI	-4	2909	CIupp95	0.33	4.619	2.041	29.862	3.466	-9	1.373
37-88	Men	AChEI	-3	2909	Nusers	11	226	75	1287	139	-9	56
37-88	Men	AChEI	-3	2909	CIlow95	0.14	4.545	1.369	28.066	2.695	-9	0.986
37-88	Men	AChEI	-3	2909	%users	0.251	5.162	1.713	29.397	3.175	-9	1.279
37-88	Men	AChEI	-3	2909	CIupp95	0.449	5.858	2.142	30.764	3.737	-9	1.657
37-88	Men	AChEI	-2	2909	Nusers	14	275	72	1307	147	-9	70
37-88	Men	AChEI	-2	2909	CIlow95	0.191	5.6	1.308	28.516	2.864	-9	1.268
37-88	Men	AChEI	-2	2909	%users	0.32	6.281	1.645	29.854	3.358	-9	1.599
37-88	Men	AChEI	-2	2909	CIupp95	0.536	7.039	2.066	31.227	3.934	-9	2.015
37-88	Men	AChEI	-1	2909	Nusers	45	473	65	1375	167	8	136
37-88	Men	AChEI	-1	2909	CIlow95	0.769	9.919	1.167	30.049	3.286	0.093	2.632
37-88	Men	AChEI	-1	2909	%users	1.028	10.804	1.485	31.407	3.815	0.183	3.106
37-88	Men	AChEI	-1	2909	CIupp95	1.373	11.758	1.888	32.798	4.424	0.36	3.663
37-88	Men	AChEI	1	2909	Nusers	51	574	58	1372	157	7	170
37-88	Men	AChEI	1	2909	CIlow95	0.887	12.143	1.026	29.981	3.075	0.077	3.35
37-88	Men	AChEI	1	2909	%users	1.165	13.111	1.325	31.339	3.586	0.16	3.883
37-88	Men	AChEI	1	2909	CIupp95	1.528	14.143	1.709	32.728	4.179	0.33	4.497
37-88	Men	AChEI	2	2909	Nusers	66	634	54	1331	159	13	174
37-88	Men	AChEI	2	2909	CIlow95	1.187	13.47	0.947	29.057	3.117	0.174	3.435
37-88	Men	AChEI	2	2909	%users	1.508	14.481	1.233	30.402	3.632	0.297	3.974
37-88	Men	AChEI	2	2909	CIupp95	1.913	15.555	1.606	31.781	4.228	0.507	4.595
37-88	Men	Gen.pop	-4	1225610	Nusers	4205	38787	22841	384837	43889	914	14200
37-88	Men	Gen.pop	-4	1225610	CIlow95	0.311	2.932	1.721	29.3	3.32	0.065	1.066
37-88	Men	Gen.pop	-4	1225610	%users	0.321	2.961	1.744	29.378	3.35	0.07	1.084
37-88	Men	Gen.pop	-4	1225610	CIupp95	0.331	2.99	1.766	29.456	3.381	0.074	1.102
37-88	Men	Gen.pop	-3	1223060	Nusers	4428	40630	22184	399501	44910	929	15267
37-88	Men	Gen.pop	-3	1223060	CIlow95	0.33	3.091	1.682	30.609	3.419	0.067	1.154
37-88	Men	Gen.pop	-3	1223060	%users	0.34	3.121	1.704	30.688	3.45	0.071	1.173
37-88	Men	Gen.pop	-3	1223060	CIupp95	0.35	3.151	1.726	30.768	3.481	0.076	1.191
37-88	Men	Gen.pop	-2	1220356	Nusers	4576	42522	21352	411774	45520	934	16299
37-88	Men	Gen.pop	-2	1220356	CIlow95	0.344	3.257	1.629	31.757	3.488	0.068	1.241
37-88	Men	Gen.pop	-2	1220356	%users	0.354	3.288	1.651	31.837	3.52	0.072	1.26
37-88	Men	Gen.pop	-2	1220356	CIupp95	0.364	3.319	1.673	31.918	3.551	0.077	1.28
37-88	Men	Gen.pop	-1	1217541	Nusers	4722	43880	20415	422255	45167	933	17103
37-88	Men	Gen.pop	-1	1217541	CIlow95	0.357	3.384	1.568	32.786	3.484	0.068	1.312
37-88	Men	Gen.pop	-1	1217541	%users	0.368	3.415	1.589	32.867	3.516	0.073	1.331
37-88	Men	Gen.pop	-1	1217541	CIupp95	0.378	3.447	1.611	32.948	3.548	0.077	1.351
37-88	Men	Gen.pop	1	1213968	Nusers	4766	44578	19374	430756	43615	915	17512
37-88	Men	Gen.pop	1	1213968	CIlow95	0.363	3.464	1.498	33.695	3.389	0.067	1.353
37-88	Men	Gen.pop	1	1213968	%users	0.374	3.496	1.519	33.777	3.42	0.072	1.373
37-88	Men	Gen.pop	1	1213968	CIupp95	0.384	3.527	1.541	33.859	3.452	0.077	1.394
37-88	Men	Gen.pop	2	1208702	Nusers	4786	44860	18202	437010	41133	845	17793
37-88	Men	Gen.pop	2	1208702	CIlow95	0.368	3.516	1.419	34.485	3.223	0.062	1.387
37-88	Men	Gen.pop	2	1208702	%users	0.379	3.548	1.44	34.568	3.254	0.067	1.407
37-88	Men	Gen.pop	2	1208702	CIupp95	0.389	3.581	1.461	34.651	3.285	0.071	1.428
37-88	Women	AChEI	-4	4252	Nusers	14	583	117	1827	126	11	158
37-88	Women	AChEI	-4	4252	CIlow95	0.113	7.3	1.323	23.765	1.435	0.083	1.833
37-88	Women	AChEI	-4	4252	%users	0.19	7.893	1.584	24.736	1.706	0.149	2.139
37-88	Women	AChEI	-4	4252	CIupp95	0.318	8.53	1.895	25.733	2.027	0.267	2.495
37-88	Women	AChEI	-3	4252	Nusers	15	695	124	1899	140	17	193
37-88	Women	AChEI	-3	4252	CIlow95	0.123	8.765	1.41	24.727	1.609	0.144	2.273
37-88	Women	AChEI	-3	4252	%users	0.203	9.41	1.679	25.711	1.895	0.23	2.613
37-88	Women	AChEI	-3	4252	CIupp95	0.335	10.097	1.998	26.72	2.232	0.368	3.002
37-88	Women	AChEI	-2	4252	Nusers	20	879	115	1974	154	18	235
37-88	Women	AChEI	-2	4252	CIlow95	0.175	11.182	1.299	25.729	1.783	0.154	2.805
37-88	Women	AChEI	-2	4252	%users	0.271	11.901	1.557	26.726	2.085	0.244	3.182
37-88	Women	AChEI	-2	4252	CIupp95	0.418	12.659	1.866	27.747	2.437	0.385	3.607
37-88	Women	AChEI	-1	4252	Nusers	74	1254	106	2083	186	25	348
37-88	Women	AChEI	-1	4252	CIlow95	0.799	16.139	1.188	27.187	2.185	0.229	4.251
37-88	Women	AChEI	-1	4252	%users	1.002	16.978	1.435	28.202	2.518	0.338	4.712
37-88	Women	AChEI	-1	4252	CIupp95	1.256	17.851	1.733	29.239	2.901	0.499	5.219
37-88	Women	AChEI	1	4252	Nusers	105	1381	105	2048	182	29	359
37-88	Women	AChEI	1	4252	CIlow95	1.176	17.825	1.176	26.719	2.135	0.274	4.393
37-88	Women	AChEI	1	4252	%users	1.422	18.698	1.422	27.728	2.464	0.393	4.861
37-88	Women	AChEI	1	4252	CIupp95	1.718	19.603	1.718	28.76	2.843	0.563	5.375
37-88	Women	AChEI	2	4252	Nusers	112	1468	103	1984	182	25	360
37-88	Women	AChEI	2	4252	CIlow95	1.262	18.981	1.151	25.863	2.135	0.229	4.406
37-88	Women	AChEI	2	4252	%users	1.516	19.875	1.395	26.862	2.464	0.338	4.874
37-88	Women	AChEI	2	4252	CIupp95	1.821	20.801	1.688	27.884	2.843	0.499	5.389
37-88	Women	Gen.pop	-4	1210858	Nusers	4297	72978	25300	347290	33101	1873	22581
37-88	Women	Gen.pop	-4	1210858	CIlow95	0.313	5.442	1.877	26.006	2.46	0.134	1.674
37-88	Women	Gen.pop	-4	1210858	%users	0.323	5.481	1.9	26.081	2.486	0.141	1.696
37-88	Women	Gen.pop	-4	1210858	CIupp95	0.332	5.519	1.923	26.156	2.512	0.147	1.718
37-88	Women	Gen.pop	-3	1208883	Nusers	4547	76562	24884	361242	34854	1893	24442
37-88	Women	Gen.pop	-3	1208883	CIlow95	0.333	5.741	1.856	27.199	2.604	0.137	1.823
37-88	Women	Gen.pop	-3	1208883	%users	0.343	5.781	1.879	27.275	2.632	0.143	1.845
37-88	Women	Gen.pop	-3	1208883	CIupp95	0.353	5.821	1.902	27.351	2.659	0.15	1.869
37-88	Women	Gen.pop	-2	1206718	Nusers	4678	80017	24278	373209	36313	1878	26370
37-88	Women	Gen.pop	-2	1206718	CIlow95	0.345	6.036	1.821	28.266	2.73	0.136	1.979
37-88	Women	Gen.pop	-2	1206718	%users	0.355	6.077	1.844	28.343	2.758	0.143	2.003
37-88	Women	Gen.pop	-2	1206718	CIupp95	0.366	6.118	1.867	28.42	2.786	0.149	2.027
37-88	Women	Gen.pop	-1	1204264	Nusers	4762	82652	23579	383248	37100	1846	27988
37-88	Women	Gen.pop	-1	1204264	CIlow95	0.354	6.276	1.779	29.214	2.807	0.135	2.114
37-88	Women	Gen.pop	-1	1204264	%users	0.364	6.317	1.802	29.292	2.836	0.141	2.139
37-88	Women	Gen.pop	-1	1204264	CIupp95	0.374	6.359	1.825	29.37	2.864	0.148	2.164
37-88	Women	Gen.pop	1	1201374	Nusers	4838	84149	22743	391414	36808	1796	29128
37-88	Women	Gen.pop	1	1201374	CIlow95	0.362	6.435	1.728	30.048	2.805	0.132	2.217
37-88	Women	Gen.pop	1	1201374	%users	0.372	6.477	1.751	30.127	2.833	0.138	2.242
37-88	Women	Gen.pop	1	1201374	CIupp95	0.383	6.519	1.773	30.206	2.862	0.145	2.268
37-88	Women	Gen.pop	2	1197770	Nusers	4866	84827	21768	397716	35807	1742	29768
37-88	Women	Gen.pop	2	1197770	CIlow95	0.367	6.538	1.667	30.773	2.75	0.129	2.283
37-88	Women	Gen.pop	2	1197770	%users	0.377	6.581	1.689	30.853	2.778	0.135	2.309
37-88	Women	Gen.pop	2	1197770	CIupp95	0.388	6.623	1.711	30.933	2.806	0.142	2.335
